# Supplementary material for: Ultra-Large-Scale Screening of Natural Compounds and Free Energy Calculations Revealed Potential Inhibitors for the Receptor-Binding Domain (RBD) of SARS-CoV-2
Source: Molecules. 2022 Oct 28;27(21):7317. doi: 10.3390/molecules27217317 (PMC9656483; doi:10.3390/molecules27217317)
Supplement: Supplementary file 1 [file molecules-27-07317-s001.zip]

Archive with 1 entries (1 files):
- molecules-1936392-supplementary.pdf
